# Supplementary material for: CYTO-SV-ML: A Machine Learning Tool for Cytogenetic Structural Variant Analysis in Somatic Cell Type Using Genome Sequences
Source: Life (Basel). 2025 Jun 9;15(6):929. doi: 10.3390/life15060929 (PMC12194788; doi:10.3390/life15060929)
Supplement: Supplementary file 1 [file life-15-00929-s001.zip]

Archive with 2 entries (2 files):
- Supplemental material MDS CYTO-SV-ML  MDPI Life.pdf
- Supplemental tables MDS CYTO-SV-ML MDPI Life.xlsx
